# Supplementary material for: Red Wine Extract Prevents Oxidative Stress and Inflammation in ARPE-19 Retinal Cells
Source: Cells. 2023 May 17;12(10):1408. doi: 10.3390/cells12101408 (PMC10216569; doi:10.3390/cells12101408)
Supplement: Supplementary file 1 [file cells-12-01408-s001.zip]

Archive with 1 entries (1 files):
- cells-2360491-supplementary.pptx
